# Supplementary material for: Comparative transcriptome analysis of galls from four different host plants suggests the molecular mechanism of gall development
Source: PLoS One. 2019 Oct 24;14(10):e0223686. doi: 10.1371/journal.pone.0223686 (PMC6812778; doi:10.1371/journal.pone.0223686)
Supplement: S1 Table — (XLSX) [file pone.0223686.s002.xlsx]

## Sheet: S1 Table
S1 Table. RNA-sequencing analysis
	Total trinity		Contig	Number of differentially expressed genesa
	transcripts	genes	N50	Up-regulatedb	Down-regulatedc
G. obovatum (young)	133640	73691	1777	2903	3416
G. obovatum (mature)				6484	6184
E. japonica	150988	94415	1496	1384	520
A. montana	153553	72110	874	5720	5362
a: FDR<0.01, sum>1
b: log2FC>1
c: log2FC<-1
