# Supplementary material for: Comparative transcriptome analysis of galls from four different host plants suggests the molecular mechanism of gall development
Source: PLoS One. 2019 Oct 24;14(10):e0223686. doi: 10.1371/journal.pone.0223686 (PMC6812778; doi:10.1371/journal.pone.0223686)
Supplement: S2 Table — (XLSX) [file pone.0223686.s003.xlsx]

## Sheet: S2 Table
S2 Table. GO analysis of genes up-regulated in galls.
Am	Ej	Go	Rj		Am, Ej	Am, Go	Am, Rj	Ej, Go	Ej, Rj	Go, Rn		Am, Ej, Rj	Am, Go, Rj	Ej, Go, Rj		Am, Ej, Go, Rj
response to inorganic substance (GO:0010035)	biological_process (GO:0008150)	regulation of macromolecule metabolic process (GO:0060255)	nitrogen compound metabolic process (GO:0006807)		cellular developmental process (GO:0048869)	organelle organization (GO:0006996)	cellular component organization or biogenesis (GO:0071840)	regulation of metabolic process (GO:0019222)	multicellular organismal process (GO:0032501)	regulation of biological process (GO:0050789)		developmental process (GO:0032502)	cellular nitrogen compound metabolic process (GO:0034641)	anatomical structure development (GO:0048856)		peptide metabolic process (GO:0006518)
aromatic compound biosynthetic process (GO:0019438)	cellular process (GO:0009987)	regulation of gene expression (GO:0010468)	biological regulation (GO:0065007)		secondary metabolic process (GO:0019748)	plant organ development (GO:0099402)	cellular component organization (GO:0016043)	response to drug (GO:0042493)	cellular response to stimulus (GO:0051716)	regulation of cellular process (GO:0050794)		organonitrogen compound biosynthetic process (GO:1901566)	cellular aromatic compound metabolic process (GO:0006725)	multicellular organism development (GO:0007275)		amide biosynthetic process (GO:0043604)
drug metabolic process (GO:0017144)	regulation of cellular metabolic process (GO:0031323)	nucleic acid metabolic process (GO:0090304)	macromolecule metabolic process (GO:0043170)		regulation of cellular component organization (GO:0051128)	response to heat (GO:0009408)	response to organic substance (GO:0010033)		cell communication (GO:0007154)	heterocycle metabolic process (GO:0046483)		anatomical structure morphogenesis (GO:0009653)	localization (GO:0051179)	gene expression (GO:0010467)		peptide biosynthetic process (GO:0043043)
organonitrogen compound catabolic process (GO:1901565)	regulation of primary metabolic process (GO:0080090)	negative regulation of biological process (GO:0048519)	cellular macromolecule metabolic process (GO:0044260)		cytoskeleton organization (GO:0007010)		catabolic process (GO:0009056)			nucleobase-containing compound metabolic process (GO:0006139)			establishment of localization (GO:0051234)	RNA metabolic process (GO:0016070)		translation (GO:0006412)
cell wall organization or biogenesis (GO:0071554)	cell cycle (GO:0007049)	cellular response to stress (GO:0033554)	protein metabolic process (GO:0019538)		mitotic cell cycle (GO:0000278)		response to endogenous stimulus (GO:0009719)			macromolecule modification (GO:0043412)			transport (GO:0006810)	RNA processing (GO:0006396)
heterocycle biosynthetic process (GO:0018130)	phosphorylation (GO:0016310)	seed development (GO:0048316)	cellular protein metabolic process (GO:0044267)		phenylpropanoid metabolic process (GO:0009698)		response to hormone (GO:0009725)			reproduction (GO:0000003)			cellular component biogenesis (GO:0044085)	ribonucleoprotein complex biogenesis (GO:0022613)
external encapsulating structure organization (GO:0045229)	protein phosphorylation (GO:0006468)	regulation of response to stimulus (GO:0048583)	organic cyclic compound metabolic process (GO:1901360)				organic substance catabolic process (GO:1901575)			reproductive process (GO:0022414)			cellular amide metabolic process (GO:0043603)
organic acid biosynthetic process (GO:0016053)	cell cycle process (GO:0022402)	cellular component assembly (GO:0022607)	protein modification process (GO:0036211)				cellular nitrogen compound biosynthetic process (GO:0044271)			developmental process involved in reproduction (GO:0003006)			response to temperature stimulus (GO:0009266)
carboxylic acid biosynthetic process (GO:0046394)	DNA metabolic process (GO:0006259)	embryo development (GO:0009790)	cellular protein modification process (GO:0006464)				macromolecule biosynthetic process (GO:0009059)			reproductive structure development (GO:0048608)
cell wall organization (GO:0071555)	tissue development (GO:0009888)	embryo development ending in seed dormancy (GO:0009793)	system development (GO:0048731)				cellular catabolic process (GO:0044248)			reproductive system development (GO:0061458)
cofactor metabolic process (GO:0051186)	cell division (GO:0051301)	ncRNA metabolic process (GO:0034660)	response to oxygen-containing compound (GO:1901700)				cellular macromolecule biosynthetic process (GO:0034645)			signal transduction (GO:0007165)
polysaccharide metabolic process (GO:0005976)	chromosome organization (GO:0051276)	ncRNA processing (GO:0034470)	signaling (GO:0023052)				post-embryonic development (GO:0009791)			shoot system development (GO:0048367)
response to cadmium ion (GO:0046686)	regulation of cell cycle (GO:0051726)	regulation of cell communication (GO:0010646)	oxoacid metabolic process (GO:0043436)				response to acid chemical (GO:0001101)			fruit development (GO:0010154)
carbohydrate derivative biosynthetic process (GO:1901137)	microtubule-based process (GO:0007017)	rRNA metabolic process (GO:0016072)	organic acid metabolic process (GO:0006082)				lipid metabolic process (GO:0006629)			protein-containing complex subunit organization (GO:0043933)
response to bacterium (GO:0009617)	regulation of molecular function (GO:0065009)	rRNA processing (GO:0006364)	carboxylic acid metabolic process (GO:0019752)				carbohydrate derivative metabolic process (GO:1901135)			ribosome biogenesis (GO:0042254)
carbohydrate biosynthetic process (GO:0016051)	regulation of catalytic activity (GO:0050790)	ribonucleoprotein complex assembly (GO:0022618)	cellular lipid metabolic process (GO:0044255)				small molecule biosynthetic process (GO:0044283)			protein-containing complex assembly (GO:0065003)
root system development (GO:0022622)	regulation of organelle organization (GO:0033043)	ribonucleoprotein complex subunit organization (GO:0071826)	response to oxidative stress (GO:0006979)				response to osmotic stress (GO:0006970)			cellular protein-containing complex assembly (GO:0034622)
root development (GO:0048364)	regulation of cell cycle process (GO:0010564)	organelle assembly (GO:0070925)	response to light intensity (GO:0009642)				organophosphate metabolic process (GO:0019637)
growth (GO:0040007)	DNA replication (GO:0006260)	ribosomal large subunit biogenesis (GO:0042273)					response to salt stress (GO:0009651)
cellular amino acid metabolic process (GO:0006520)	mitotic cell cycle process (GO:1903047)	ribosome assembly (GO:0042255)					response to metal ion (GO:0010038)
organophosphate biosynthetic process (GO:0090407)	meiotic cell cycle (GO:0051321)						nucleobase-containing small molecule metabolic process (GO:0055086)
ribose phosphate metabolic process (GO:0019693)	regulation of protein modification process (GO:0031399)						nucleoside phosphate metabolic process (GO:0006753)
immune system process (GO:0002376)	DNA-dependent DNA replication (GO:0006261)						nucleotide metabolic process (GO:0009117)
cell growth (GO:0016049)	nuclear division (GO:0000280)						monocarboxylic acid metabolic process (GO:0032787)
developmental growth (GO:0048589)	organelle fission (GO:0048285)						defense response to bacterium (GO:0042742)
purine-containing compound metabolic process (GO:0072521)	meiotic cell cycle process (GO:1903046)						response to water (GO:0009415)
ribonucleotide metabolic process (GO:0009259)	regulation of mitotic cell cycle (GO:0007346)						response to water deprivation (GO:0009414)
cellular polysaccharide metabolic process (GO:0044264)	anatomical structure formation involved in morphogenesis (GO:0048646)						ribonucleoside monophosphate metabolic process (GO:0009161)
purine nucleotide metabolic process (GO:0006163)	meristem development (GO:0048507)						purine ribonucleoside monophosphate metabolic process (GO:0009167)
coenzyme metabolic process (GO:0006732)	movement of cell or subcellular component (GO:0006928)						purine nucleoside monophosphate metabolic process (GO:0009126)
purine ribonucleotide metabolic process (GO:0009150)	regulation of phosphate metabolic process (GO:0019220)						nucleoside triphosphate metabolic process (GO:0009141)
developmental growth involved in morphogenesis (GO:0060560)	regulation of phosphorus metabolic process (GO:0051174)						ribonucleoside triphosphate metabolic process (GO:0009199)
plant-type cell wall organization or biogenesis (GO:0071669)	secondary metabolite biosynthetic process (GO:0044550)						purine ribonucleoside triphosphate metabolic process (GO:0009205)
organic cyclic compound catabolic process (GO:1901361)	regulation of nuclear division (GO:0051783)
cellular carbohydrate biosynthetic process (GO:0034637)	regulation of transferase activity (GO:0051338)
cell wall biogenesis (GO:0042546)	microtubule-based movement (GO:0007018)
polysaccharide biosynthetic process (GO:0000271)	microtubule cytoskeleton organization (GO:0000226)
nucleoside monophosphate metabolic process (GO:0009123)	positive regulation of cell cycle (GO:0045787)
nucleoside phosphate biosynthetic process (GO:1901293)	regulation of protein kinase activity (GO:0045859)
nucleotide biosynthetic process (GO:0009165)	regulation of kinase activity (GO:0043549)
glucan metabolic process (GO:0044042)	transmembrane receptor protein tyrosine kinase signaling pathway (GO:0007169)
cellular glucan metabolic process (GO:0006073)	enzyme linked receptor protein signaling pathway (GO:0007167)
response to toxic substance (GO:0009636)	cell surface receptor signaling pathway (GO:0007166)
small molecule catabolic process (GO:0044282)	regulation of protein phosphorylation (GO:0001932)
cellular polysaccharide biosynthetic process (GO:0033692)	regulation of phosphorylation (GO:0042325)
purine nucleoside triphosphate metabolic process (GO:0009144)	meiotic nuclear division (GO:0140013)
ribose phosphate biosynthetic process (GO:0046390)	regulation of protein serine/threonine kinase activity (GO:0071900)
ribonucleotide biosynthetic process (GO:0009260)	regulation of mitotic nuclear division (GO:0007088)
ATP metabolic process (GO:0046034)	DNA conformation change (GO:0071103)
cell wall macromolecule metabolic process (GO:0044036)	phenylpropanoid biosynthetic process (GO:0009699)
purine-containing compound biosynthetic process (GO:0072522)	response to karrikin (GO:0080167)
plant-type cell wall biogenesis (GO:0009832)	regulation of cyclin-dependent protein serine/threonine kinase activity (GO:0000079)
energy derivation by oxidation of organic compounds (GO:0015980)	regulation of cyclin-dependent protein kinase activity (GO:1904029)
purine nucleotide biosynthetic process (GO:0006164)	regulation of cell population proliferation (GO:0042127)
monosaccharide metabolic process (GO:0005996)	cytokinesis (GO:0000910)
purine ribonucleotide biosynthetic process (GO:0009152)	cell wall modification (GO:0042545)
nucleoside monophosphate biosynthetic process (GO:0009124)	double-strand break repair (GO:0006302)
ribonucleoside monophosphate biosynthetic process (GO:0009156)	positive regulation of cell population proliferation (GO:0008284)
cellular respiration (GO:0045333)	flavonoid metabolic process (GO:0009812)
regulation of cellular component biogenesis (GO:0044087)	cytoskeleton-dependent cytokinesis (GO:0061640)
purine ribonucleoside monophosphate biosynthetic process (GO:0009168)	plant-type cell wall modification (GO:0009827)
purine nucleoside monophosphate biosynthetic process (GO:0009127)	flavonoid biosynthetic process (GO:0009813)
cell wall polysaccharide metabolic process (GO:0010383)	cytokinesis by cell plate formation (GO:0000911)
glucan biosynthetic process (GO:0009250)	cellular process involved in reproduction in multicellular organism (GO:0022412)
hexose metabolic process (GO:0019318)	plant-type cell wall loosening (GO:0009828)
organophosphate catabolic process (GO:0046434)	multidimensional cell growth (GO:0009825)
aerobic respiration (GO:0009060)	DNA replication initiation (GO:0006270)
beta-glucan metabolic process (GO:0051273)	regulation of cell cycle phase transition (GO:1901987)
alpha-amino acid catabolic process (GO:1901606)	cell wall modification involved in multidimensional cell growth (GO:0042547)
beta-glucan biosynthetic process (GO:0051274)	mitotic cytokinesis (GO:0000281)
oxidative phosphorylation (GO:0006119)	cell cycle DNA replication (GO:0044786)
monosaccharide biosynthetic process (GO:0046364)	embryonic meristem development (GO:0048508)
	male meiotic nuclear division (GO:0007140)
	plant-type cell wall modification involved in multidimensional cell growth (GO:0009831)
	syncytium formation (GO:0006949)
	DNA unwinding involved in DNA replication (GO:0006268)
*Am: Artemisia montana, Ej: Eurya japonica, Go: Glochidion obovatum, Rj: Rhus javanica
*No common GO among Am, Ej, Go.
